# Supplementary material for: Optimisation and Validation of a Quantitative Method for the Analysis of Polymers of Nanoplastics in Human Faeces
Source: Molecules. 2026 Jun 4;31(11):1947. doi: 10.3390/molecules31111947 (PMC13257795; doi:10.3390/molecules31111947)
Supplement: Supplementary file 1 [file molecules-31-01947-s001.zip]

Archive with 1 entries (1 files):
- molecules-4315755-supplementary.pdf
